# Supplementary material for: Alternative Splicing of Opioid Receptor Genes Shows a Conserved Pattern for 6TM Receptor Variants
Source: Cell Mol Neurobiol. 2020 Oct 3;41(5):1039–55. doi: 10.1007/s10571-020-00971-7 (PMC8159799; doi:10.1007/s10571-020-00971-7)
Supplement: Supplementary file 1 — Supplementary file1 (XLSX 44 kb) [file 10571_2020_971_MOESM1_ESM.xlsx]

## Sheet: Genes by category
GPCR genes, Uniprot	6TM-GPCR genes, this study	Pain genes, Parisien et al. 2019 PMID: 30763288	Pain+6TM-GPCR	Psychiatric genes, Psygenet.org PMID: 25964630	Psychiatric+6TM-GPCR	Addiction genes, Li et al. 2008 PMID: 18179280	Addiction+6TM-GPCR
CHRM1	CCKAR	ABCB1	CCKAR	TPI1	CCKAR	SERPINA3	OPRD1
CHRM2	CCKBR	ABCC3	CCKBR	CKB	OPRD1	ABAT	OPRK1
CHRM3	GLP2R	ABCC4	OPRD1	IFNG	OPRK1	ACTN2	OPRM1
CHRM4	OPRD1	ACE	OPRK1	SLC6A4	OPRM1	ADCY6
CHRM5	OPRK1	ACE2	OPRL1	COMT		ADCY8
ADORA1	OPRL1	ACHE	OPRM1	DAOA		PARP4
ADORA2A	OPRM1	ACPP	TACR2	MTHFR		ALB
ADORA2B	OR2AJ1	ACSL1		HP		ALDOC
ADORA3	OR56A5	ACSL6		IL1RN		AKR1B1
P2RY1	OR9Q2	ADAM11		SLC17A7		ALOX12B
P2RY2	QRFPR	ADAMTS5		DISC1		APOD
P2RY4	TACR2	ADCY1		SLC6A3		APOE
P2RY6		ADCY5		SLC1A3		APP
P2RY8		ADCY7		MAPK1		AQP1
P2RY10		ADCY8		PDYN		ART3
P2RY11		ADCYAP1		OPRK1		ASAH1
P2RY12		ADCYAP1R1		MC4R		ATP1A3
P2RY13		ADM		KCNK2		ATP5B
P2RY14		ADORA1		IDO1		ATP6V1B2
GPR174		ADORA2A		HTR1A		ATP6V1E1
LTB4R		ADORA2B		GRIN2B		CCND1
LTB4R2		ADORA3		DRD2		BCL2L1
ADRA1A		ADRA1A		CRHR2		BDNF
ADRA1B		ADRA1B		CRHR1		KLF9
ADRA1D		ADRA1D		CRH		C4BPB
ADRA2A		ADRA2A		CACNA1C		CA2
ADRA2B		ADRA2B		ATP1A3		CACNA1D
ADRA2C		ADRA2C		ANK3		CACNG1
ADRB1		ADRB1		SETDB1		CALB2
ADRB2		ADRB2		PITX3		CALCA
ADRB3		ADRB3		GJA1		CALM2
AGTR1		ADRBK1		CCR6		CAMK2A
AGTR2		ADRBK2		CCR7		CAPNS1
APLNR		AGER		AVP		CAPZB
GPR18		AGPAT1		BDNF		CASP3
GPBAR1		AGT		HTR2A		CCK
NMBR		AGTR1		S100B		CDK5
GRPR		AGTR2		GSK3B		CDKN1A
BRS3		AGXT		DRD1		CEBPD
BDKRB1		AKR1B10		NDUFV2		CHN2
BDKRB2		ALOX12		RELN		CHRNA4
CNR1		ALOX5		NR3C1		CHRNA7
CNR2		ALOXE3		NTRK2		CKB
ACKR1		ANXA1		INS		CLCN3
ACKR2		ANXA2		ADRBK2		CLPTM1
ACKR3		ANXA5		SP4		CLTB
ACKR4		AP1G1		SNAP25		CCR1
C3AR1		APOE		DRD5		CCR5
C5AR1		APP		PDE4B		CNP
C5AR2		AQP1		GRIK2		CNR1
FPR1		AQP4		NTNG2		COL1A2
FPR2		ARG1		TACR1		COX6C
FPR3		ARL5B		SERPINA1		COX7A2
CXCR1		ARRB1		AKR1C4		CPE
CXCR2		ARRB2		POMC		CLDN7
CXCR3		ARTN		MAOA		CRABP1
CXCR4		ASIC1		NRG1		CRABP2
CXCR5		ASIC2		DRD3		CREB1
CXCR6		ASIC3		CLOCK		CREM
CCR1		ASIC4		DTNBP1		CRYAA
CCR2		ATF1		TH		CRYAB
CCR3		ATF3		TPH2		CRYM
CCR4		ATF6B		HTR2C		CTGF
CCR5		ATL1		PDLIM5		CTNNB1
CCR6		ATP1A1		P2RX7		CTNND2
CCR7		ATP1A2		NR1D1		CYP2A6
CCR8		ATP1B3		GABRA5		DBH
CCR9		ATP2B1		DGKH		DLX1
CCR10		ATP6V1A		DRD4		DRD2
CCRL2		ATP6V1B2		ARNTL		DRD3
XCR1		ATP6V1G2		PER3		DRD4
CX3CR1		AVPR1A		GAD1		DUSP6
CCKAR		AVPR1B		TPH1		EDG2
CCKBR		AVPR2		NAPG		EGR1
CYSLTR1		BACE1		KCNN3		EGR2
CYSLTR2		BAMBI		ZNF804A		EMP1
GPR17		BBS1		DFNB31		ENO1
DRD1		BBS4		NCAM1		ENO2
DRD5		BDKRB1		GRIK4		ENO3
DRD2		BDKRB2		ESR1		ERBB3
DRD3		BDNF		TDO2		ETV5
DRD4		BHLHE22		GRM3		FAAH
OXER1		BLOC1S6		GRIN2A		FABP7
EDNRA		BTG2		TIMELESS		FGF2
EDNRB		C3		GRIA1		FKBP5
GPER1		C6orf15		GABRA3		FN1
FFAR1		CA4		CSNK1E		FOS
FFAR2		CA8		ADCYAP1		FOSB
FFAR3		CACNA1A		RORA		FPRL2
FSHR		CACNA1B		CRY2		GAA
LHCGR		CACNA1E		CRY1		GABBR1
TSHR		CACNA1G		RGS4		GABRB1
HRH1		CACNA1H		CHRNA7		GABRG1
HRH2		CACNA2D1		CHMP1B		GABRG2
HRH3		CACNA2D2		ARNTL2		GAD1
HRH4		CACNA2D3		BHLHE40		GAPDH
KISS1R		CACNA2D4		RFX4		GARS
OXGR1		CACNB3		GABRB1		GDF1
SUCNR1		CACNG2		FYN		GDNF
LPAR1		CALB1		BHLHE41		GFAP
LPAR2		CALCA		SORCS2		GCLC
LPAR3		CALCB		GNB3		GLUD1
LPAR4		CALCRL		GPR50		GNA11
LPAR5		CALM2		AKT1		GNAI1
S1PR1		CAMK2A		IMPA2		GNAO1
S1PR2		CAMK2B		SLC18A1		GNAQ
S1PR3		CAMK2D		INPP1		GNB1
S1PR4		CAMK2G		IL1B		GPM6B
S1PR5		CAMK4		DPYSL2		GRB2
GPR6		CASP1		NCAN		GRIA2
LPAR6		CAT		TAAR6		GRIK1
GPR65		CCHCR1		SLC18A2		GRIK5
GPR119		CCK		PIP4K2A		GRIN1
MCHR1		CCKAR		PCNT		GRIN2C
MCHR2		CCKBR		NPAS2		GRINA
MC2R		CCL2		GRIA2		NR3C1
MC1R		CCL21		DUSP6		GRM5
MC3R		CCL3		CHRFAM7A		PDIA3
MC4R		CCL4		WFS1		GSTP1
MC5R		CCL5		MCHR2		HIF1A
MTNR1A		CCND2		NPAS3		HLA-C
MTNR1B		CCR1		PBRM1		HLA-DRA
GPR50		CCR2		HTR3B		HLA-DRB5
NMUR1		CCR7		TNF		HMGCR
NMUR2		CCRL2		SSTR5		HMOX1
NPBWR1		CCT5		SCN8A		NR4A1
NPBWR2		CD14		ITIH3		HSPA1A
NPFFR1		CD274		HTR5A		HSPA1B
NPFFR2		CD302		HTR3A		HSPA5
NPSR1		CD38		GRM7		HSPA8
NPY1R		CD4		GRM4		HSPB1
NPY2R		CD40		GABRB3		HSPB2
NPY4R		CD69		FKBP5		DNAJB1
NPY5R		CDK5		ATF4		HTR1B
NPY6R		CDK5R1		AGT		HTR2A
NTSR1		CDKN1A		ERDA1		IGF1R
NTSR2		CHRFAM7A		YWHAZ		IGF2
HCAR1		CHRM1		SLC39A3		IGFBP2
HCAR2		CHRM2		GPR78		IL5RA
HCAR3		CHRM3		DOCK9		IL10RA
OR1A1		CHRM4		ATF5		TNFRSF9
OR1A2		CHRM5		NEK4		ITPKB
OR1B1		CHRNA3		PPARD		JUN
OR1C1		CHRNA4		MTR		JUNB
OR1D2		CHRNA5		MTHFD1		KCND2
OR1D4		CHRNA6		ITIH1		KCNJ10
OR1D5		CHRNB2		GNAL		KCNMA1
OR1E1		CHUK		GABRR2		LAMP1
OR1E2		CLCN6		GABRR1		RPSA
OR1E3		CLOCK		GABRG1		LIMS1
OR1F1		CNGA3		GABRB2		LRCH4
OR1F2P		CNR1		GABRA1		LTF
OR1F12		CNR2		DSCAM		LYZ
OR1G1		COL11A2		CAMK2A		TACSTD2
OR1I1		COL9A1		ATP1A1		MAG
OR1J1		COMT		ADM		MAL
OR1J2		COQ10A		DAOA-AS1		MAOB
OR1J4		CORO1A		PLA2G1B		MAP1B
OR1K1		CPN1		PFKL		MAPT
OR1L1		CRABP2		NOTCH4		MBP
OR1L3		CREB1		GRIA3		MDH2
OR1L4		CRH		G6PD		MEF2C
OR1L6		CRHBP		DBH		AFF1
OR1L8		CRHR1		BRD1		MOBP
OR1M1		CRHR2		TCF4		MOG
OR1N1		CRIP2		ERBB4		MPO
OR1N2		CRYAA		DLG4		MPZ
OR1P1		CSF2RB		DLG3		MST1
OR1Q1		CSK		BCR		MT1X
OR1S1		CSNK1A1		ANKK1		MT2A
OR1S2		CSNK1E		PPP1R1B		COX1
OR2A1		CTSD		SLC12A6		NDUFS1
OR2A2		CTSH		TSNAX		NDUFV2
OR2A4		CTSS		HSP90B1		NEF3
OR2A5		CX3CL1		SLC6A2		NEFH
OR2A7		CX3CR1		NEFL		NEFL
OR2A12		CXCL13		MAOB		NELL2
OR2A14		CXCL5		FGFR1		NF1
OR2A25		CXCR3		F9		NFIA
OR2AE1		CXCR4		DNMT1		NFIB
OR2AG1		CYBB		BAG1		NFKBIA
OR2AG2		CYP19A1		TSNAX-DISC1		NKX2-2
OR2AJ1		CYP2D6		PGP		NPY
OR2AK2		CYP2E1		PROKR2		NPTX1
OR2AP1		DAB1		SIRT1		NRGN
OR2AT4		DAO		HIP1R		NSF
OR2B2		DBH		CHRNA6		NTRK2
OR2B3		DBI		PER2		OPRD1
OR2B6		DDC		HCAR3		OPRK1
OR2B8P		DDR1		YWHAE		OPRM1
OR2B11		DDX24		VEGFA		PAM
OR2C1		DDX39B		TGM2		PC
OR2C3		DHX16		SOD2		PCP4
OR2D2		DICER1		SLC1A2		PCSK2
OR2D3		DISC1		PSEN2		PDK4
OR2F1		DLG2		PRODH		ENPP2
OR2F2		DLG4		PRKCI		PDYN
OR2G2		DNMT1		POLG		PENK
OR2G3		DPCR1		MC2R		PER1
OR2G6		DPP4		ITPR1		PKM2
OR2H1		DPYSL4		ITIH4		PLA2G1B
OR2H2		DRD1		IMPA1		PLP1
OR2I1P		DRD2		IGFBP2		PMP22
OR2J1		DRD3		DNAJB1		SEPTIN4
OR2J2		DRD4		MCHR1		PPM1B
OR2J3		DRD5		GFAP		PPP1R2
OR2K2		DRGX		FABP7		PPP2CB
OR2L2		DTNBP1		EGR3		PPP2R5C
OR2L3		ECE2		DLG2		PRKAR1A
OR2L5		EDN1		CTLA4		PRKAR1B
OR2L8		EDNRA		CHRNB3		PRKCA
OR2L13		EDNRB		CHRNA2		PRKCE
OR2M2		EFNB1		ALDH2		PRKCG
OR2M3		EFNB2		ADARB1		PRKCZ
OR2M4		EGF		PPIEL		MAPK1
OR2M5		EGFL8		MDGA1		MAPK3
OR2M7		EGFR		ABCA13		MAPK9
OR2S2		EGR1		CNTN4		MAPK10
OR2T1		EGR3		C14orf28		MAP2K1
OR2T2		ELOVL3		GRIN3A		HTRA1
OR2T3		ENPP2		PIP4K2C		PSMB4
OR2T4		EPB41L2		USP46		PTK2
OR2T5		EPHB1		LHX5		PURA
OR2T6		EPHB2		GNB1L		QDPR
OR2T7		EPHB3		TUBA8		RAB6A
OR2T8		EPHB4		SRRT		RAD23B
OR2T10		EPHB6		GAL		RAN
OR2T11		EPHX1		PCLO		RB1
OR2T12		EPHX2		HPGDS		DPF2
OR2T27		EPO		CNTN6		RGS4
OR2T29		EPOR		DKK4		RPL3
OR2T33		ERBB2		CACNG5		RPL23A
OR2T34		ERBB4		DAZAP1		RPL30
OR2T35		EREG		FGF20		RPS6KB2
OR2V1		ESR1		FBXL3		RTN1
OR2V2		ESR2		CNTNAP2		ATXN1
OR2W1		ETV1		NCS1		SCN2B
OR2W3		EZR		LARS2		CX3CL1
OR2W5		F2R		ASTN2		SDC2
OR2W6P		F2RL1		PLCB1		CXCL12
OR2Y1		F2RL2		NLGN1		SFPQ
OR2Z1		F2RL3		AKAP10		SFRS6
OR3A1		FAAH		GNB2L1		SFRS7
OR3A2		FABP3		HCG9		SGK
OR3A3		FABP5		RNF41		SLC2A1
OR3A4P		FAM134B		RAPGEF5		SLC3A2
OR4A4P		FAM19A4		ARHGEF10		SLC6A1
OR4A5		FCGR3B		SEC24C		SLC6A2
OR4A8		FGF2		CARTPT		SLC6A3
OR4A15		FGFR1		NRXN1		SLC6A4
OR4A16		FKBP5		DCLK1		SMARCD1
OR4A47		FKBPL		FGF17		SMN1
OR4B1		FLOT1		SYN3		SMPD2
OR4C3		FMR1		VIPR2		SNCB
OR4C5		FN1		VGF		SNCA
OR4C6		FOS		SLC6A13		FSCN1
OR4C11		FOSB		SLC1A6		SOD2
OR4C12		FOXN1		SLC1A1		SOX2
OR4C13		FPR1		SRSF3		SOX9
OR4C15		FPR2		SFRP1		SOX10
OR4C16		FSTL1		REN		SPARC
OR4C45		FYN		PTGDS		SPTBN2
OR4C46		GABARAPL1		PPP3CC		STX1A
OR4D1		GABBR1		PPP2R2C		STXBP2
OR4D2		GABBR2		POU3F2		SYN1
OR4D5		GABRA1		PMCH		SYN2
OR4D6		GABRA2		PIK3C3		TAC1
OR4D9		GABRA4		PDE9A		TACR1
OR4D10		GABRA6		PDE4A		PRDX2
OR4D11		GABRB1		NFIX		TF
OR4E1		GABRB2		NEFM		TFAP2B
OR4E2		GABRB3		NEDD4		NR2F1
OR4F3		GABRD		NDUFV3		TFRC
OR4F4		GABRG2		NDUFV1		TH
OR4F5		GABRG3		MLLT3		THRB
OR4F6		GABRR1		MFGE8		THY1
OR4F15		GAD1		MAP2		KLF10
OR4F17		GAD2		IL2RB		TIMP1
OR4F21		GAL		IGF1		TITF1
OR4K1		GALR1		HLA-DRB4		TKT
OR4K2		GALR2		HINT1		CLDN5
OR4K3		GALR3		GSTZ1		TNF
OR4K5		GAS7		GSTT1		TPI1
OR4K13		GBP1		GSTM1		TUBA1
OR4K14		GBP2		GRN		TULP1
OR4K15		GCH1		GRID1		UBE2V2
OR4K17		GDNF		GAP43		UCHL1
OR4L1		GFAP		FOXO3		UQCRC1
OR4M1		GFRA2		FGFR2		UQCRC2
OR4M2		GH1		EHHADH		VDAC1
OR4N2		GHR		EGR2		VSNL1
OR4N4		GHRHR		CNR1		XPO1
OR4N5		GIP		CCKAR		YWHAB
OR4P4		GJA1		CALM2		YWHAG
OR4Q2		GJB2		BCHE		YWHAH
OR4Q3		GLA		ARRB2		ZBTB16
OR4S1		GLRA1		APP		TUBA3
OR4S2		GLRA2		APOD		CXCR4
OR4X1		GLRA3		SLC25A4		SCG2
OR4X2		GLRA4		ADRA2C		NR4A3
OR5A1		GLRB		ADCY3		IFT88
OR5A2		GNAO1		RASGRP1		EPX
OR5AC1		GNAQ		DLX1		FZD9
OR5AC2		GNAZ		S1PR1		NSMAF
OR5AK2		GNB2L1		HTR4		NAPA
OR5AK3P		GNB3		KCNQ2		MPDZ
OR5AL1		GNG5		MIR137		RGS9
OR5AN1		GPR55		NOS3		NRP1
OR5AP2		GPSM3		OTX2		PER2
OR5AR1		GPX4		TRPC7		PGLYRP1
OR5AS1		GRASP		BCL2		KALRN
OR5AU1		GRIA1		BCL9		UBE2M
OR5B2		GRIA2		NOD2		HGS
OR5B3		GRIA3		SST		RAB11B
OR5B12		GRIA4		TLR2		NOG
OR5B17		GRIK1		XBP1		RPS6KA5
OR5B21		GRIN1		CACNB2		TRIP10
OR5C1		GRIN2A		PALB2		VAMP3
OR5D13		GRIN2B		CBS		ITM2A
OR5D14		GRIN2D		CDH7		HOMER2
OR5D16		GRIN3B		MIR2682		GOSR1
OR5D18		GRK4		LBX1		GABBR2
OR5F1		GRK5		FAM109A		CLOCK
OR5G3		GRK6		SP8		PRDX6
OR5H1		GRM1		SYNE1		CART
OR5H2		GRM2		SEZ6L		GDA
OR5H6		GRM3		LACE1		TOMM70A
OR5H14		GRM5		GRIK1		PTPRU
OR5H15		GRM8		PLCXD3		NET1
OR5I1		GRP		MMP10		ISGF3G
OR5J2		GSTM1		DOK5		GNB2L1
OR5K1		GSTT1		BDKRB2		OLFM1
OR5K2		GTF2H4		TSPO		CAP2
OR5K3		GUCY1B3		TPO		TXNIP
OR5K4		GYG1		YWHAH		GNB5
OR5L1		HCN1		LMAN2L		FUSIP1
OR5L2		HCN2		SYNGR1		TUBGCP2
OR5M1		HCRT		HMGXB4		GADD45G
OR5M3		HDAC4		NRG3		SMPDL3A
OR5M8		HDC		CHRM2		BTG3
OR5M9		HIF1A		CREB1		TMED10
OR5M10		HLA-A		ERBB3		RAB31
OR5M11		HLA-C		AKT2		STMN2
OR5P2		HLA-DQA1		GRM5		NUDT4
OR5P3		HLA-DQB1		HLA-G		FAM107A
OR5R1		HLA-DRB1		IL6		MAPRE3
OR5T1		HMGB1		KCNQ3		SYT11
OR5T2		HMOX2		C15orf53		PLCB1
OR5T3		HN1		PON1		ARC
OR5V1		HNRNPD		SAT1		DMN
OR5W2		HNRNPU		BID		SF3B1
OR6A2		HOXB4		MPPE1		NPTXR
OR6B1		HOXB8		BRCA2		SGK3
OR6B2		HOXD1		NR2E1		CLIC4
OR6B3		HRH1		VDR		ZNF385
OR6C1		HRH2		ADCY8		TSPAN13
OR6C2		HRH3		KCTD12		FOXP1
OR6C3		HSD17B8		CNR2		SESN1
OR6C4		HSP90AA1		DGKB		TRIB2
OR6C6		HSP90AB1		DIO2		KLF15
OR6C65		HSPA8		GRIK5		TAGLN3
OR6C68		HSPA9		HLA-E		BLNK
OR6C70		HTR1A		ITGA9		TMOD2
OR6C74		HTR1B		MBL2		TRA2A
OR6C75		HTR2A		TGFB1		SCHIP1
OR6C76		HTR2B		TMSB10		ERRFI1
OR6F1		HTR2C		TOM1		DDIT4
OR6J1		HTR3A		PDE10A		PPM2C
OR6K2		HTR3B		KLK8		C10orf26
OR6K3		HTR7		DAO		RNF125
OR6K6		IAPP		CUX2		FLJ11184
OR6M1		IER3		ALOX12		LMO3
OR6N1		IFI30		GLO1		CRTAM
OR6N2		IFNG		ME2		TP53INP2
OR6P1		IFNGR1		ND1		RHOU
OR6Q1		IFRD1		NNMT		ZMYM1
OR6S1		IGF1		NR4A2		SPSB1
OR6T1		IKBKAP		PLA2G4A		TP53INP1
OR6V1		IKBKB		PPID		BTBD14B
OR6X1		IKBKE		AVPR1B		MGC17330
OR6Y1		IL10		ACTB		LENG8
OR7A2P		IL12B		TLR4		OSBPL1A
OR7A5		IL13		UCP2		LOC161060
OR7A10		IL16		FADS2
OR7A17		IL17A		ADCY2
OR7C1		IL18		IFT27
OR7C2		IL1A		ADRA1A
OR7D2		IL1B		ACE
OR7D4		IL1R1		STAB1
OR7E24		IL1R2		MLC1
OR7G1		IL1RAP		GRIN1
OR7G2		IL1RN		HSPA5
OR7G3		IL2		CXCL8
OR8A1		IL21R		ITGAM
OR8B2		IL22RA1		ASMT
OR8B3		IL22RA2		ATP1A2
OR8B4		IL2RA		CSMD1
OR8B8		IL2RB		TLL2
OR8B12		IL33		TSPAN8
OR8D1		IL4		PLA2G6
OR8D2		IL5		CASP8
OR8D4		IL6		NDST3
OR8G1		IL6ST		DDC
OR8G2		IL7R		DBNL
OR8G5		INADL		HSPA4
OR8H1		INSIG1		ACADS
OR8H2		ITGA2		MMP9
OR8H3		ITGAM		NRGN
OR8I2		ITPR1		PLA2G2A
OR8J1		JUN		IMPACT
OR8J2		KCNA1		GPRC5D
OR8J3		KCNA2		SEPT11
OR8K1		KCNC2		PRKCZ
OR8K3		KCND2		S100A10
OR8K5		KCNIP3		SPR
OR8S1		KCNJ10		VIP
OR8U1		KCNJ11		DCTN5
OR8U8		KCNJ3		MAGI1
OR8U9		KCNJ5		MAGI2
OR9A1P		KCNJ6		CREM
OR9A2		KCNJ8		CTNND2
OR9A4		KCNJ9		GDNF
OR9G1		KCNK18		GHRH
OR9G4		KCNK2		ZDHHC8
OR9G9		KCNK3		APOE
OR9I1		KCNK9		NR3C2
OR9K2		KCNQ2		CALB1
OR9Q1		KCNQ3		AKR1C3
OR9Q2		KCNS1		NCOR2
OR10A2		KCTD17		GPRIN2
OR10A3		KIF1A		CSNK1D
OR10A4		KIT		GCH1
OR10A5		KLF10		MC5R
OR10A6		KLF7		NTF3
OR10A7		KLK1		SYN2
OR10AC1		KLKB1		GRIA4
OR10AD1		KPNB1		MAPT
OR10AG1		KRAS		ABCB1
OR10C1		L1CAM		ABCB4
OR10D3		LAMA4		PREP
OR10D4P		LAMTOR3		SOD1
OR10G2		LEP		HTR1B
OR10G3		LEPR		HCAR2
OR10G4		LGALS1		NRTN
OR10G6		LIPM		PAH
OR10G7		LMX1B		AHI1
OR10G8		LPAR1		PI4K2B
OR10G9		LPAR3		TAP2
OR10H1		LST1		ARTN
OR10H2		LTA		CHRM3
OR10H3		LTB		CREBBP
OR10H4		LXN		ADRBK1
OR10H5		LYN		ISL1
OR10J1		LYST		MMP3
OR10J3		MAOA		SRD5A1
OR10J4		MAOB		SLC22A16
OR10J5		MAP2K1		FOXP2
OR10J6P		MAP2K3		UHMK1
OR10K1		MAP3K1		GRIK3
OR10K2		MAP3K8		CCL2
OR10P1		MAP6		SHOX2
OR10Q1		MAPK1		SLC1A4
OR10R2		MAPK11		VAMP3
OR10S1		MAPK13		CRHBP
OR10T2		MAPK14		FKBP1A
OR10V1		MAPK3		IBGC1
OR10W1		MAPK8		ATP2A2
OR10X1		MAPT		PAWR
OR10Z1		MC1R		RTN4
OR11A1		MC4R		CALCA
OR11G2		MCF2L		HLA-DRB1
OR11H1		MDC1		IFNA1
OR11H2		MECP2		PFKFB3
OR11H4		MEFV		PLCG1
OR11H6		MGLL		ST8SIA2
OR11H7		MICA		CDH17
OR11H12		MICB		DBN1
OR11L1		MME		C9orf72
OR12D2		MMP24		PSPN
OR12D3		MMP9		ST3GAL1
OR13A1		MPDZ		VAMP2
OR13C2		MPO		TCF7L2
OR13C3		MPZ		CACNA1B
OR13C4		MRGPRD		CALR
OR13C5		MRGPRE		FEZ1
OR13C8		MRGPRX2		TSHZ1
OR13C9		MSN		ADRB2
OR13D1		MTDH		ERVW-1
OR13F1		MTHFR		LDHA
OR13G1		MTMR6		NTF4
OR13H1		MUC21		SLC17A6
OR13J1		MYD88		RASGRF1
OR14A2		NAB1		RARA
OR14A6		NAV2		FMR1
OR14C36		NBL1		PPP2R4
OR14I1		NCAM1		MBD5
OR14J1		NCR3		HIF1A
OR14K1		NDN		MRX27
OR14L1P		NFE2L2		CACNA1A
OR51A2		NFKB1		FZD4
OR51A4		NFKBIA		GLYAT
OR51A7		NFKBIL1		CLEC10A
OR51B2		NFKBIZ		CSRP1
OR51B4		NGF		DNAH8
OR51B5		NGFR		GIF
OR51B6		NIPSNAP1		MIR212
OR51D1		NLGN2		ROR1
OR51E1		NLRP3		FOXP3
OR51E2		NMU		PGAM1
OR51F1		NMUR2		ULK4
OR51F2		NOS1		SMS
OR51G1		NOS2		MIR206
OR51G2		NOS3		VAPA
OR51H1		NOTCH4		KAT6B
OR51I1		NOVA1		NRXN3
OR51I2		NOX1		EGR1
OR51J1		NPB		NQO1
OR51L1		NPEPPS		EGR4
OR51M1		NPFF		GADL1
OR51Q1		NPPC		HSPA9
OR51S1		NPVF		LEP
OR51T1		NPY		SP1
OR51V1		NPY1R		IL2RG
OR52A1		NPY2R		ASAH1
OR52A4P		NPY5R		CHGB
OR52A5		NPY6R		CYP3A4
OR52B2		NQO1		CHRM1
OR52B4		NR2F6		IGF2BP2
OR52B6		NR3C1		NPY
OR52D1		NR4A1		ITGAL
OR52E1		NR4A2		PRNP
OR52E2		NR4A3		ATXN1
OR52E4		NRG1		LIF
OR52E5		NRM		CHRNA4
OR52E6		NRN1		SELP
OR52E8		NSF		CRP
OR52H1		NT5E		PTX3
OR52I1		NTF3		TYK2
OR52I2		NTF4		TRIM69
OR52J3		NTRK1		MYD88
OR52K1		NTRK2		CCBL1
OR52K2		NTRK3		ORM1
OR52L1		NTS		KYNU
OR52L2P		NTSR1		TPPP
OR52M1		NTSR2		KMO
OR52N1		OLR1		AANAT
OR52N2		OPRD1		NPAS4
OR52N4		OPRK1		OPRM1
OR52N5		OPRL1		HP1BP3
OR52P1P		OPRM1		TTC9B
OR52R1		OSM		FOS
OR52W1		OXT		PTGS2
OR52Z1		OXTR		ADRA2A
OR56A1		P2RX2		NGF
OR56A3		P2RX3		TAC1
OR56A4		P2RX4		CYP2D6
OR56A5		P2RX5		COX2
OR56B1		P2RX7		HTR7
OR56B2P		P2RY1		HCRT
OR56B4		P2RY12		MAPK3
OR13C6P		P2RY13		OXT
OPRD1		P2RY2		AR
OPRK1		P2RY4		IL1A
OPRM1		P2RY6		GRM1
OPRL1		PACSIN1		TTR
RHO		PAWR		TRH
OPN1SW		PBX2		PSEN1
OPN1MW		PCSK2		BRCA1
OPN1LW		PDGFB		APRT
OPN3		PDYN		TNFRSF1A
OPN4		PENK		OXTR
OPN5		PER1		NOS2
RRH		PER2		ATXN3
RGR		PICK1		CYP2C19
HCRTR1		PIK3CA		CNTF
HCRTR2		PIK3CB		HOMER1
VN1R1		PIK3CG		SYN1
VN1R2		PIP5K1A		PNOC
VN1R3		PIP5K1B		PENK
VN1R4		PIP5K1C		IL18
VN1R5		PIRT		GH1
VN1R17P		PITX3		HCN1
PTAFR		PJA2		BICC1
PROKR1		PLA2G4A		WWC1
PROKR2		PLA2G4B		MED12
PTGDR		PLAUR		UCN
PTGER1		PLCB1		TNFRSF1B
PTGER2		PLCB3		SLC6A1
PTGER3		PLCB4		RAC1
PTGER4		PLCD4		PYY
PTGFR		PLCG1		MAPK8
PTGIR		PLCL1		PDE4D
TBXA2R		PMP22		NGFR
F2R		PNMT		STMN1
F2RL1		PNOC		KCNJ6
F2RL2		POMC		HCRTR1
F2RL3		POMK		GYPE
RXFP3		POR		DUSP1
RXFP4		POU5F1		CHAT
RXFP1		PPARA		CDKN2A
RXFP2		PPARG		ADCY7
GNRHR		PPP1R1B		NPS
GNRHR2		PPP1R9B		NPSR1
TRHR		PPP3CA		MMAB
GHSR		PPP3CC		OR7D4
MLNR		PPP3R1		CSMD2
HTR1A		PPP3R2		FTO
HTR1B		PPT2		ALG8
HTR1D		PRKAA2		RNF123
HTR1E		PRKACA		SLC29A3
HTR1F		PRKACB		FEV
HTR2A		PRKAG2		DGCR8
HTR2B		PRKAR1B		SLCO1C1
HTR2C		PRKCA		PEX5L
HTR4		PRKCB		AGO1
HTR5A		PRKCD		CPLX1
HTR6		PRKCE		CPLX2
HTR7		PRKCG		DEAF1
SSTR1		PRKD3		HDAC5
SSTR2		PRKG1		HDAC6
SSTR3		PRL		HDAC9
SSTR4		PRLHR		LGI1
SSTR5		PRLR		TBX19
UTS2R		PRNP		HSPB3
TACR1		PROK2		SGCE
TACR2		PROKR1		TLE1
TACR3		PROL1		PDE1B
TAAR1		PRRT1		OAS2
TAAR2		PRX		NTS
TAAR3		PSMB8		MC1R
TAAR5		PSMB9		M6PR
TAAR6		PTAFR		LTA4H
TAAR8		PTGDR		IL6R
TAAR9		PTGDS		HTR1D
AVPR1A		PTGER1		HSF1
AVPR1B		PTGER2		HSD11B1
AVPR2		PTGER3		HTT
OXTR		PTGER4		GTS
GALR1		PTGES		GRPR
GALR2		PTGES3		GPX1
GALR3		PTGFR		GLUL
QRFPR		PTGIR		GABRA6
PRLHR		PTGS1		FOLH1
MAS1		PTGS2		DUSP4
MAS1L		PTH2		DPP4
MRGPRD		PTN		CMKLR1
MRGPRE		PTP4A1		CDH13
MRGPRF		PTPN5		SERPINA6
MRGPRG		PTPN6		ATF3
MRGPRX1		PTPRO		AQP4
MRGPRX2		PTPRZ1		ALK
MRGPRX3		PYY		ADRB1
MRGPRX4		RAB20		ADCYAP1R1
CMKLR1		RAB5A		ADCY5
GPR37L1		RAB8B		A2M
LGR4		RABGGTA		STIP1
LGR5		RAD52		GALR2
LGR6		RAG1		GABPA
GPR68		RAP1A		MAP2K5
GPR1		RASD2		STAT3
GPR3		RBMX		DCANP1
GPR4		RBMXL2		ACT
GPR12		REG3A		HPSE
GPR15		RELA		MS
GPR19		RELN		RGS1
GPR20		RET		MAP2K1
GPR21		RGS2		R3HDML
GPR22		RGS4		CYP1B1
GPR25		RGS9		AP2B1
GPR26		RING1		NCKAP5
GPR27		RNF5		IL10
GPR31		RPS18		SYNJ2
GPR32		RPS6KA3		ABCC9
GPR33		RTN4		CYP1A1
GPR34		RUNX1		CYP19A1
GPR35		RUNX2		TIMP1
GPR37		RUNX3		LRRK2
GPR39		RXRB		KCNS1
GPR42		S100A10		TXNRD2
GPR45		S100A2		MAPK14
GPR52		S100B		SYNDIG1
GPR55		SAMSN1		IFNAR1
GPR61		SC5D		SULT1A1
GPR62		SCD		FASN
GPR63		SCG2		SERPINE1
GPR75		SCN10A		SLC5A7
GPR78		SCN11A		SIRT2
GPR82		SCN1A		TRPM2
GPR83		SCN2A		NDUFS1
GPR84		SCN2B		SOX10
GPR85		SCN3A		DNMT3B
GPR87		SCN3B		PDCD2
GPR88		SCN5A		GNAS
GPR101		SCN7A		PDCD6
GPR132		SCN8A		TAS2R38
GPR135		SCN9A		PLP1
GPR139		SET		MYH9
GPR141		SFTA2		PRND
GPR142		SGK1		CYP2C9
GPR146		SGK3		HSPA1B
GPR148		SHC1		HSPA1A
GPR149		SIGMAR1		HSPA1L
GPR150		SLC12A2		NTRK3
GPR151		SLC12A5		APAF1
GPR152		SLC12A6		LHPP
GPR153		SLC15A2		NTM
GPR160		SLC17A6		ABI3BP
GPR161		SLC17A7		PROM1
GPR162		SLC17A8		REEP5
GPR171		SLC18A2		REST
GPR173		SLC1A3		PRKCB
GPR176		SLC29A1		KPNA3
GPR182		SLC32A1		KDR
GPR183		SLC39A7		CD34
FFAR4		SLC44A4		ARSA
PTGDR2		SLC6A1		ACP1
CALCR		SLC6A11		TOMM40
CALCRL		SLC6A13		PRIMA1
CRHR1		SLC6A2		FREM3
CRHR2		SLC6A3		ENPEP
GIPR		SLC6A4		MYT1L
GCGR		SLC7A13		ANPEP
GLP1R		SLC9A1		PROK2
GLP2R		SOD2		TEF
GHRHR		SPARC		CAT
PTH1R		SPP1		IKBKE
PTH2R		SPRR1B		MIR1202
ADCYAP1R1		SPTLC1		ACSM1
SCTR		SPTLC2		CMYA5
VIPR1		SPX		FOXD3
VIPR2		SRD5A1		IL2RA
ADGRA1		SSTR4		LRP1
ADGRA2		ST8SIA1		PDE11A
ADGRA3		STAU1		CCL24
ADGRB2		STAU2		UCN3
ADGRB3		STK39		EIF4B
ADGRD1		STOML3		FKBP4
ADGRD2		STX1A		MTOR
ADGRE1		SYN2		IL20
ADGRE2		TAAR1		ATP7B
ADGRE3		TAAR2		CCBL2
ADGRE4P		TAAR5		PTPRR
ADGRF1		TAAR6		RAPH1
ADGRF2		TAAR8		BMP7
ADGRF3		TAAR9		TERT
ADGRF4		TAC1		ZBTB16
ADGRF5		TACR1		AKAP8
ADGRG1		TACR2		EGF
ADGRG2		TACR3		EGFR
ADGRG3		TAP1		MORC1
ADGRG4		TAP2		TBX21
ADGRG5		TCF19		GMIP
ADGRG6		TCIRG1		PINK1
ADGRG7		TGFB1		TFCP2
ADGRB1		TH		LRP8
ADGRE5		THBS1		EHD3
GPR157		THBS4		CXCL10
ADGRV1		TIMP1		MMP8
ADGRL1		TLR2		NELL1
ADGRL2		TLR4		GDE1
ADGRL3		TMSB10		PSMB4
ADGRL4		TMSB4X		CCND1
CELSR1		TNF		SGK1
CELSR2		TNFAIP3		CSF2RB
CELSR3		TNFRSF1A		ESR2
GRM1		TNFRSF1B		LSAMP
GRM2		TNXB		TLR7
GRM3		TPH2		DDIT4
GRM4		TRIM10		SLC6A15
GRM5		TRIM15		SOX9
GRM6		TRIM26		PEA15
GRM7		TRIM31		EMP1
GRM8		TRIM40		HLF
CASR		TRPA1		MIR30E
GABBR1		TRPM3		ARRB1
GABBR2		TRPM8		CC2D1A
TAS1R1		TRPV1		MCTP2
TAS1R2		TRPV2		GLT8D1
TAS1R3		TRPV3		SLIT3
GPRC5A		TRPV4		QKI
GPRC5B		TSPAN8		EDEM1
GPRC5C		TUBA1C		FAAH
GPRC5D		TYRP1		IFNL3
GPRC6A		UBE2G2		PEX19
GPR156		UCHL1		LTA
GPR158		UCP2		CRYZ
GPR179		UGT1A6		ADRB3
TAS2R1		VARS2		EDN1
TAS2R3		VDR		IL19
TAS2R4		VEGFA		HSPA12A
TAS2R5		VIP		GRK5
TAS2R7		VPS4A		POU3F1
TAS2R8		VPS4B		IL24
TAS2R9		VPS52		CUX1
TAS2R10		WLS		PLG
TAS2R13		WNK1		MDM4
TAS2R14		XDH		KALRN
TAS2R16		YWHAZ		IL11
TAS2R19		ZFAND5		HSP90AA1
TAS2R20		ZFAND6		IRF7
TAS2R30				GABBR2
TAS2R31				CNP
TAS2R38				SHANK3
TAS2R39				CCK
TAS2R40				SULT4A1
TAS2R41				HDAC4
TAS2R42				HDAC2
TAS2R43				PLXNA2
TAS2R45				HTR6
TAS2R46				HES6
TAS2R50				GRM2
TAS2R60				ADORA2A
FZD1				ABO
FZD2				DISC2
FZD3				PRL
FZD4				FGF2
FZD5				SLC12A5
FZD6				SMOX
FZD7				KCNK9
FZD8				CRTC1
FZD9				VPS13A
FZD10				TNFSF13B
SMO				HCN4
GPR143				TBC1D25
				NPY2R
				NFKB1
				IL9R
				GAD2
				FOSB
				GABRD
				CACNA1D
				BSCL2
				KAT2B
				MYO5B
				MAGEL2
				TGOLN2
				ABCG1
				HDAC1
				SIGMAR1
				TBX1
				ADRA1B
				RGS6
				SERTAD1
				NTSR1
				PPARG
				RNPS1
				FZD3
				SSTR3
				MAP6
				PRKCA
				PAK7
				APOBEC3A
				KCNH2
				ZSCAN31
				GNA12
				GADD45B
				NPAS1
				SLC6A9
				GPR52
				GSTP1
				APOBEC3C
				NDEL1
				LMOD2
				37500
				NQO2
				SHANK1
				SOBP
				KCNH6
				TENM4
				ST6GALNAC1
				TET1
				OPRD1
				CYP27B1
				SP3
				CYP2B6
				MEF2A
				PI4KA
				TYR
				NPY1R
				PLAT
				NDE1
				PICK1
				FTL
				PTPRC
				OLIG2
				PCDH11Y
				SERPINA3
				HLA-A
				LIFR
				ALDH3B1
				IL2
				IL4
				SLC12A2
				ARHGAP26
				GSTA1
				HLA-B
				ACSL6
				DBI
				ADH1B
				SIRT5
				TOR1A
				MT2A
				GCLM
				MED15
				ERVW-4
				PDGFRB
				NEUROG1
				HFE
				TF
				GABRA4
				SDCCAG8
				B3GAT2
				CYP2E1
				DCC
				JAG1
				ADNP
				HAGH
				IL12B
				KCNS3
				MAG
				MBNL1
				MDH1
				BCL11A
				RCBTB1
				NUFIP2
				PTPN6
				ATXN2
				SHMT1
				SNCB
				KLF5
				TBP
				VSNL1
				ZIC2
				KREMEN1
				STON2
				MBD2
				EFCAB11
				DLGAP1
				NUMBL
				RIMS2
				SV2A
				CAMKK2
				CHEK1
				CHRM4
				CLU
				AGER
				ABCA1
				EFNB2
				EN1
				TSNARE1
				ALDH3A1
				SEMA3D
				SYT11
				TMEM245
				HK1
				HMGA1
				APC
				FAS
				ITGB3
				LASP1
				MIR17
				MBP
				MSRA
				MYO9B
				PDZK1
				FXYD1
				MAP2K7
				PTGER3
				MIR432
				RHD
				CTXN3
				SREBF2
				STX1A
				TACR3
				XRCC1
				XRCC4
				DGCR6
				KAT8
				PTPN5
				RGS5
				PLA2G4C
				CDK5R1
				ALDH1A2
				HPS4
				MPZL1
				CEACAM21
				PLAA
				SLC25A27
				SETD1A
				ARHGAP32
				OXSR1
				RANBP9
				SIRPB1
				PPARGC1A
				BTBD9
				TAAR1
				CSF2
				CYP3A5
				ADNP2
				MYO16
				FUT8
				PCDH17
				GRIN2C
				IL3
				JARID2
				JUN
				KIF2A
				IPO5
				MIR219A2
				SMAD5
				MDK
				TRPM1
				MIR382
				OPCML
				PAFAH1B1
				CDK16
				MSRB1
				SERPINI1
				PMP2
				SLC38A2
				DYM
				PPP3R1
				LYRM4
				ADAMTSL3
				PTPRZ1
				CACNG8
				RGS2
				PKNOX2
				ETNPPL
				SLC6A12
				TAPBP
				TNXB
				ADAMTS12
				DGCR14
				BECN1
				SYNGAP1
				HDAC3
				CCNA2
				NAV1
				DLGAP2
				SH3PXD2A
				39326
				CDC42
				DEL22Q11.2
				DLG2-AS1
				HNRNPA3P1
				AKR1A1
				PEMT
				CTCF
				CHRNA3
				MSS51
				CYP1A2
				TNIK
				GABRG2
				GFRA1
				NPTN
				GJA8
				GSN
				DNMT3L
				HLA-DQB1
				IGF2
				MOG
				MIR346
				CALY
				PLLP
				PNPO
				SLC7A10
				CDC42SE2
				KIF17
				PTPN1
				PRODH2
				SDHA
				SNORD85
				C1QB
				VRK2
				SLC30A3
				ADAM12
				BRAP
				MEGF10
				PPP1R9B
				CCND2
				SRGAP3
				PLA2G4B
				ACTR2
				CDC42EP3
				SRSF10
				PTPN21
				CHGA
				CHRNA5
				ADORA1
				CLVS2
				CRMP1
				CTNNA2
				DNM1
				ELAVL2
				FBXO45
				DAAM2
				AMACR
				LHX6
				GFRA3
				GPS1
				GRM8
				GSTT2
				H2AFX
				HLA-J
				APOH
				MIR107
				KMT2A
				MIR328
				OPA1
				NRN1
				DCDC2
				RAPGEF6
				PTPRA
				SRR
				WNK3
				SOX5
				SPTBN2
				SRD5A2
				TAP1
				CLDN5
				TPT1
				UFD1L
				FAM134A
				CASP3
				GNPAT
				UNC5C
				TNFSF13
				CD163
				ARHGAP18
				PRDX6
				NOS1AP
				ARHGEF11
				SEMA3A
				CSPG5
				CHRNB2
				CCR5
				CNIH3
				CTRL
				EML5
				SNX31
				LPAR1
				FBP1
				GABBR1
				CNPPD1
				PDE7B
				GCLC
				HTR3E
				HIST1H1B
				HLA-C
				IDE
				LRRTM1
				IL3RA
				BLOC1S3
				LMX1A
				LPL
				ARVCF
				MICB
				MTNR1A
				ATM
				PPARA
				PPIA
				HHAT
				RBP1
				SMARCA2
				SREBF1
				STXBP1
				ZNF74
				CACNA1F
				DDR1
				CCDC86
				ITGA8
				DDO
				CAV1
				HOMER2
				RIMS3
				CDC25C
				LINC00271
				PRSS16
				CETN1
				GABARAP
				CSF2RA
				PDIK1L
				CTNNB1
				SLC23A3
				CTSK
				AGA
				EIF2S1
				ALDH1A1
				CYFIP1
				DICER1
				FRA7G
				AUTS2
				FBXL21
				TRMT2A
				DKK3
				IL17C
				GNAO1
				GRK6
				GRB2
				HIST1H1E
				APBA2
				HTR1F
				IL10RA
				KCNJ3
				LCN2
				LMX1B
				MIR326
				DFNB47
				FXYD6
				TREM1
				AVPR1A
				PSD
				PTGS1
				MIR497
				RELA
				S100A9
				VLDLR
				TXNDC5
				CGNL1
				SOCS2
				PHOX2B
				TOP3B
				SLC6A5
				SNAP29
				DOCK4
				HAPLN3
				FABP3
				PADI4
				GFRA2
				HLA-DPB1
				CYP26C1
				KCNH1
				FADS1
				MIR130B
				ELOVL5
				BSG
				C4BPB
				SCGB1A1
				CD14
				MOBP
				ATP6
				MTNR1B
				GEMIN4
				PARL
				SOX6
				SLC1A5
				HIST1H2BJ
				FHIT
				GJA5
				GLS2
				CYP26B1
				PANX2
				GJD2
				BIK
				TFAP2A
				TIMP4
				SLC25A12
				CELSR1
				GAS2L1
				C1QTNF3
				ACSL4
				FN1
				MPC2
				NALCN
				GLS
				HRH2
				CD99
				GHRL
				PPP2R2B
				VAMP7
				TGFBR2
				PLA2G7
				HERC2
				NAV2
				AKAP5
				CD48
				SLC32A1
				SLC30A8
				GLRA2
				GSS
				RNR2
				CLDN11
				RANBP1
				WNK4
				WNT2
				CALM1
				FCGR2A
				DROSHA
				C12orf5
				RGS10
				AGXT2
				VAMP1
				TCP1
				TYROBP
				PADI2
				EN2
				ENO1
				GRIP1
				CABIN1
				CNIH4
				HTC2
				KCNJ10
				NSF
				C1QA
				C4BPA
				ST8SIA4
				ENTPD4
				CDK5
				LILRB1
				MARK2
				EMX2
				ENO2
				FABP5
				SBNO2
				RASD2
				B3GAT1
				MCAT
				GPM6A
				PSAT1
				CNNM2
				PLSCR4
				MAD1L1
				ERVK-18
				RAI1
				FSTL1
				RTKN2
				NDP
				SLC25A1
				PLA2G4D
				GRB10
				JAG2
				MIR185
				TLR3
				CADPS2
				NRXN2
				CDKN1C
				ADK
				ADSS
				DIO3
				PLEKHA6
				ARC
				AP3M1
				PCK1
				SLC6A11
				PSD3
				BACE1
				STH
				ICAM1
				ARHGAP1
				RNANC
				TLL1
				YWHAZP5
				IL18R1
				CACNG2
				NDUFS7
				MIF
				DLL4
				B3GNT2
				HTR3D
				NFASC
				FLNB
				BLOC1S1
				OFCC1
				GSTM2
				HMOX1
				MIR137HG
				LRP2
				ACHE
				PAX6
				AMBRA1
				B2M
				ERVK-8
				BTC
				PANK2
				CCDC68
				CHRM5
				PCDH8
				PIK3CA
				NLGN2
				IL1RAPL1
				SLC30A4
				OPN4
